# Supplementary material for: Postmortem Changes in mRNA Expression and Tissue Morphology in Brain and Femoral Muscle Tissues of Rat
Source: Int J Mol Sci. 2025 Jul 22;26(15):7059. doi: 10.3390/ijms26157059 (PMC12346364; doi:10.3390/ijms26157059)
Supplement: Supplementary file 1 [file ijms-26-07059-s001.zip]

Archive with 1 entries (1 files):
- ijms-3725605-supplementary.pdf
